# Supplementary material for: The First Dimeric Derivatives of the Glycopeptide Antibiotic Teicoplanin
Source: Pharmaceuticals (Basel). 2022 Jan 8;15(1):77. doi: 10.3390/ph15010077 (PMC8779952; doi:10.3390/ph15010077)
Supplement: Supplementary file 1 [file pharmaceuticals-15-00077-s001.zip]

Archive with 1 entries (1 files):
- pharmaceuticals-1521801-supplementary.pdf
